# Supplementary material for: Conflict Misleads Large Carnivore Management and Conservation: Brown Bears and Wolves in Spain
Source: PLoS One. 2016 Mar 14;11(3):e0151541. doi: 10.1371/journal.pone.0151541 (PMC4790950; doi:10.1371/journal.pone.0151541)
Supplement: S1 Dataset — Data on bear and wolf damages, numbers of female bears with cubs, wolf packs, wolves killed in culling programs, harvested wild ungulates, and news on wolf damages used in the analyses of this study. See Table 1 for description of variables. (XLS) [file pone.0151541.s001.xls]

## Sheet: wolves
year	management_zone	packs	complaints	depredation	compensations	livestock	wildboar_harvest	roedeer_harvest	deer_harvest	deer_chamois	ungulates_harvest	culled	culled-1	news
2003	1	2	83	97	19668	60584	505	190	0	0	695	0	0
2003	2	6	227	285	58704	116167	1089	296	6	0	1391	0	0
2003	3	4	53	80	14933	30901	369	136	0	0	505	0	0
2003	4	7	798	1020	247009	42794	721	44	109	81	955	3	1
2003	5	3	325	526	94937	60948	880	67	139	1	1087	0	0
2003	6	4	150	400	64795	58335	686	90	525	0	1301	2	1
2003	7	3	75	299	18458	106965	554	111	0	4	669	7	4
2004	1	3	73	87	19393	58785	565	212	0	0	777	2	0
2004	2	5	221	274	62895	112698	1114	317	7	0	1438	5	0
2004	3	3	38	72	11306	30919	426	159	0	0	585	0	0
2004	4	9	655	814	211203	43813	660	54	97	73	884	0	3
2004	5	5	259	328	95622	61417	1042	76	161	10	1289	1	0
2004	6	8	168	368	76931	55336	672	102	589	3	1366	3	2
2004	7	3	201	839	57813	94476	706	138	0	17	861	5	7
2005	1	0	44	48	11835	55160	684	204	0	0	888	0	2	0
2005	2	6	297	325	76089	106208	1245	372	13	0	1630	1	5	5
2005	3	2	34	56	11319	30093	335	167	3	0	505	0	0	0
2005	4	2	590	706	218523	41542	749	53	71	67	940	1	0	0
2005	5	4	259	359	96249	53622	1018	106	107	16	1247	1	1	10
2005	6	3	169	412	64676	50816	673	102	514	9	1298	4	3	15
2005	7	2	178	531	51064	86509	668	147	2	14	831	5	5	66
2006	1	2	81	88	21511	56951	591	228	0	0	819	0	0	1
2006	2	6	448	488	114140	100953	1305	419	10	0	1734	4	1	6
2006	3	3	31	47	10693	31758	328	140	0	0	468	0	0	1
2006	4	6	623	726	228162	39209	641	63	61	52	817	1	1	1
2006	5	5	339	447	115079	48223	1092	155	105	21	1373	3	1	13
2006	6	1	138	296	41522	46040	798	115	491	24	1428	3	4	3
2006	7	3	211	621	69161	71671	817	184	1	28	1030	11	5	52
2007	1	1	88	96	22705	53417	674	295	0	0	969	0	0	0
2007	2	5	519	618	122387	102805	1162	295	9	0	1466	1	4	3
2007	3	6	56	101	12621	29033	339	147	5	0	491	0	0	2
2007	4	8	674	818	239859	37933	758	58	54	77	947	1	1	0
2007	5	5	351	435	112426	49838	1158	155	75	27	1415	1	3	66
2007	6	4	122	302	44656	48675	921	134	550	33	1638	0	3	7
2007	7	3	79	180	18282	80955	701	157	4	25	887	4	11	14
2008	1	1	60	64	17339	54914	998	270	0	0	1268	0	0	0
2008	2	7	790	936	205911	105009	1674	331	18	0	2023	9	1	7
2008	3	7	72	121	23029	29948	481	166	17	1	665	2	0	9
2008	4	7	837	977	310510	39640	865	94	68	87	1114	6	1	3
2008	5	4	471	669	192053	52127	1253	167	21	12	1453	5	1	28
2008	6	3	113	183	57991	51157	1246	145	654	41	2086	0	0	4
2008	7	2	50	169	17306	86091	856	187	16	22	1081	0	4	6
2009	1	2	62	63	18845	53795	806	255	0	0	1061	0	0	0
2009	2	6	943	1138	266251	103867	1349	289	12	0	1650	1	9	15
2009	3	7	123	222	41896	30134	521	194	8	0	723	1	2	22
2009	4	8	927	1116	335149	38644	648	100	60	74	882	3	6	3
2009	5	4	497	686	217911	50539	992	140	49	27	1208	1	5	26
2009	6	3	114	180	42264	49340	1138	161	497	45	1841	0	0	0
2009	7	2	57	131	15866	80443	1032	215	1	25	1273	0	0	13
2010	1	2	78	91	27520	53886	903	210	0	0	1113	0	0
2010	2	6	925	1090	280672	103588	1257	250	16	0	1523	9	1
2010	3	5	81	141	23895	30076	493	183	19	3	698	0	1
2010	4	6	947	1118	331912	37663	895	108	46	92	1141	3	3
2010	5	5	512	622	236808	48698	1030	184	43	26	1283	8	1
2010	6	3	154	428	87248	48786	1027	165	416	45	1653	1	0
2010	7	1	70	273	24983	80738	1219	181	8	34	1442	2	0

## Sheet: bears
year	zone	beehives	Fcub	Fcub_1
1991	1	0	4	4
1992	1	0	2	4
1993	1	96	2	2
1994	1	0	2	2
1995	1	10	4	2
1996	1	4	4	4
1997	1	2	4	4
1998	1	109	4	4
1999	1	49	6	4
2000	1	492	5	6
2001	1	277	5	5
2002	1	259	5	5
2003	1	213	6	5
2004	1	122	5	6
2005	1	215	7	5
2006	1	260	7	7
2007	1	376	9	7
2008	1	406	8	9
1991	2	23	3	3
1992	2	17	4	3
1993	2	48	3	4
1994	2	37	0	3
1995	2	16	4	0
1996	2	45	1	4
1997	2	6	3	1
1998	2	114	2	3
1999	2	0	3	2
2000	2	34	1	3
2001	2	15	3	1
2002	2	60	2	3
2003	2	67	2	2
2004	2	137	3	2
2005	2	259	3	3
2006	2	102	4	3
2007	2	358	5	4
2008	2	277	7	5
